# Supplementary material for: A Bivalent Trans-Amplifying RNA Vaccine Candidate Induces Potent Chikungunya and Ross River Virus Specific Immune Responses
Source: Vaccines (Basel). 2022 Aug 23;10(9):1374. doi: 10.3390/vaccines10091374 (PMC9503900; doi:10.3390/vaccines10091374)
Supplement: Supplementary file 1 [file vaccines-10-01374-s001.zip]

Archive with 1 entries (1 files):
- vaccines-1859285-supplementary.pdf
